# Supplementary material for: Prognostic Value of Malic Enzyme and ATP-Citrate Lyase in Non-Small Cell Lung Cancer of the Young and the Elderly
Source: PLoS One. 2015 May 11;10(5):e0126357. doi: 10.1371/journal.pone.0126357 (PMC4427316; doi:10.1371/journal.pone.0126357)
Supplement: S1 Dataset — (XLS) [file pone.0126357.s003.xls]

## Sheet: NSCLC_Metab_ohneNeoadj_20131121
Studiennummer	Erkrankungsalter	Geschlecht	ÜL	lebt	HistologischeDxcodiert	Grading	pT	pN	pM	UICCStadium	NK_ACLY_Kern_Intenstität	NK_ACLY_Kern_Prozent	NK_ACLY_Zytopl_Intensität	NK_ACLY_Zytopl_Prozent	TU_ACLY_Kern_Intenstität	TU_ACLY_Kern_Prozent	TU_ACLY_Kern_Hscore	TU_ACLY_Zytopl_Intensität	TU_ACLY_Zytopl_Prozent	TU_ACLY_Zytopl_Hscore	NK_ME_Zytopl_Intensität	NK_ME_Zytopl_Prozent	TU_ME_Zytopl_Intensität	TU_ME_Zytopl_Prozent	TU_ME_Zytopl_Hscore
1	56	0	96	1	1	3	1b	0		1A					1.66667	26.6667	46.6667	0	0	0			1	70	70
2	63	0	120	0	2		1a	0		1A					2	12.5	25	1.5	7.5	10			2	93.3333	186.667
3	68	0	0	0	2	2	2a	0		1B					1	5	5	0	0	0			0.5	45	45
4	61	1	2	0	3	3	3	1		3A					1.33333	2	4	2	10	20			0.666667	26.6667	26.6667
5	60	0	120	0	3	2	2a	0		1B					0.333333	0.333333	0.333333	0	0	0			0.333333	20	20
6	43	1	2	0	3	3	3	2		3A					1.66667	21.6667	30	0	0	0			1	83.3333	83.3333
7	48	0	12	0	2	3	2b	1		2B					0	0	0	1.66667	11.6667	15			0.333333	3.33333	3.33333
8	61	0	102	1	2	3	3	1		3A					0.666667	1.66667	3.33333	0	0	0			2.66667	76.6667	196.667
9	66	0	45	1	2	2	2a	2		3A					1	3.33333	5	2	11.6667	18.3333			0	0	0
10	72	0	17	0	3	3	2b	0	1	4					1	3.66667	7	1.66667	2.33333	3			1	45.3333	45.3333
11	63	1	1	0	2	3	2a	1		2A					0.333333	1.66667	1.66667	0.333333	0.333333	0.333333			1	55	55
12	72	1	120	0	1	2	2a	2		3A					1.66667	21.6667	41.6667	0.333333	20	20			0	0	0
13	73	0	120	0	2	3	3	0		2B					0	0	0	0	0	0			0	0	0
14	62	1	3	1	2	3	4	2		3B					0.666667	3.33333	3.33333	0.666667	3.33333	3.33333			1.33333	53.3333	70
15	58	0	120	0	2	2	2a	0		1B					0	0	0	0.666667	1.66667	3.33333			1	70	70
16	59	0	116	1	2	3	2b	0		1B					0.333333	0.333333	0.333333	1	2	3.66667			0	0	0
17	58	0	11	1	2	3	4	2		3B					0	0	0	0	0	0			0	0	0
18	74	0	27	1	3	3	2a	0		1B					0.333333	0.333333	0.333333	0.666667	1.66667	3.33333			1	46.6667	46.6667
19	53	0	14	1	1	2	3	2	1b	4					0	0	0	0.333333	1.66667	1.66667			0	0	0
20	60	0	41	1	2	2	3	2		3A					0.666667	0.333333	0.666667	0.666667	1.66667	3.33333			1.33333	90	123.333
21	63	0	5	0	2	3	2a	1		2A					0.666667	3.33333	3.33333	0	0	0			0	0	0
22	69	1	17	1	2	3	2b	0		2A					0.333333	1.66667	1.66667	1.33333	3.66667	5.33333			0.333333	6.66667	6.66667
23	57	0	110	1	3	3	1b	1		2A					0.333333	1.66667	1.66667	0	0	0			1	76.6667	76.6667
24	59	0	4	1	3	3	3	0		2B					0	0	0	0	0	0			0	0	0
25	43	0	120	0	2	2	2a	0		1B					0	0	0	0	0	0			1	50	50
26	66	0	15	1	3		1a	0		1A					1	18.3333	18.3333	0.333333	13.3333	13.3333			0	0	0
27	52	0	120	0	1	2	1a	0	0	1A					2	56.6667	113.333	0.333333	23.3333	23.3333			0.666667	6.66667	6.66667
28	45	0	120	0	1	2	1b	2		3A					0	0	0	0	0	0			0	0	0
29	54	0	5	1	3	3	1b	2		3A					0	0	0	0	0	0			0	0	0
30	48	0	13	1	1	1	4	0		3A					0.333333	1.66667	1.66667	0	0	0			0.333333	3.33333	3.33333
31	39	1	53	1	3	3	2a	0		1B					0	0	0	0	0	0			2.33333	86.6667	206.667
32	53	1	73	1	2	2	1b								1	5	5	0.333333	1.66667	1.66667			1.33333	53.3333	60
33	68	1	18	1	1	2	4	1	1a	4					0.333333	1.66667	1.66667	0	0	0			1.33333	76.6667	106.667
34	77	1	120	0	3		2b	0		2A					1	8.33333	10	0	0	0			0	0	0
35	72	0	21	0	3	3	2a	0		1B					0	0	0	2.33333	15	36.6667			0.5	35	35
36	64	0	120	0	3	3	2a	0		1B					2	65	130	1	70	70			0	0	0
37	58	0	120	0	2	3	2b	0		2A					1	5	5	0	0	0			0	0	0
38	75	0	42	1	2	3	2b	0		2A					1	6.66667	6.66667	0.666667	3.33333	3.33333			0.333333	13.3333	13.3333
39	63	0	46	1	1	1	1b	0		1A					0.666667	16.6667	16.6667	0.333333	26.6667	26.6667			2	100	200
40	74	0	82	1	1	2	3	0		2B					0.333333	1.66667	1.66667	0	0	0			0	0	0
41	69	0	13	1	1	3	1a	2		3A					1	2	3.66667	0.666667	1.66667	3.33333			0	0	0
42	64	0	102	1	1	2	2a	0		1B					0.666667	10	20	0.666667	10	20			0.333333	33.3333	33.3333
43	60	0	120	0	3	3	2a	0		1B					1	3	3	0	0	0			0.5	40	40
44	69	0	18	1	2	3	2b	2		3A					1	30	30	1	90	90			1	100	100
45	67	0	54	1	3	3	3	0		2B					0.333333	0.333333	0.333333	0	0	0			0.5	5	5
46	67	0	58	1	2	3	4	1		3A					2	5	10	2	5	10			2	10	20
47	70	0	86	1	1	2	2b	1		2B					0	0	0	0	0	0			1.33333	80	113.333
48	63	1	120	0	3	3	2b	0		2A					1.33333	30	43.3333	0.333333	1.66667	1.66667			1	90	90
49	46	0	2	1	2	2	2b	2		3A					0	0	0	2	10	20			1	20	20
50	76	0	10	1	2	3	3	0		2B					1	5	5	0	0	0			3	90	270
51	56	0	22	1	2	2	2a	2		3A					2	40	80	1	30	30			3	10	30
52	68	1	37	1	1	3	4	0		3A					0.333333	0.333333	0.333333	0	0	0			1.5	100	150
53	45	1	33	1	1	3	1a	1		2A					1	6.66667	6.66667	0.333333	20	20			0.333333	20	20
54	60	0	90	0	2	2	2a	0		1B					1	10	10	0	0	0			2	100	200
55	48	1	120	0	1	2	1a	0		1A					2	20	40	1	15	30			0	0	0
56	51	0	120	0	2	2	2a	1		2A					0	0	0	1	5	5			2	100	200
57	73	1	5	1	3	3	1b	2		3A					0.666667	6.66667	6.66667	1.33333	35	58.3333			0.333333	6.66667	6.66667
58	56	0	120	0	1	1	2a	0		1B					1.66667	21.6667	41.6667	0	0	0			1	60	86.6667
59	55	0	47	1	1	2	1b	0	1a (DD: zwei zeitgleich aufgetretene, unabhängige NSCLC)	4					2	40	120	1.66667	40	110			2	95	195
60	66	1	27	1	1	3	1b	2		3A					1	8.66667	8.66667	0.333333	0.333333	0.333333			0.333333	23.3333	23.3333
61	53	0	17	1	1	1	2a	0		1B					0	0	0	0.666667	8.33333	8.33333			0	0	0
62	76	0	32	1	3	3	2a	0		1B					0.666667	3.33333	6.66667	0.333333	6.66667	6.66667			0.333333	3.33333	3.33333
63	66	0	31	1	1	2	1a								0.666667	3.33333	6.66667	1	40	40			1	53.3333	80
64	59	0	33	0	2	2	2b	0		2A					2	30	60	0	0	0			2	100	200
65	70	0	6	1	3	2	1a	1		2A					1	1	1	0	0	0			0	0	0
66	65	0	1	0	3	3	3	0		2B													0	0	0
67	66	0	120	0	2	2	1a	2		3A					0	0	0	0	0	0			2	100	200
68	68	0	120	0	1	1	3	0		2B					0	0	0	0	0	0			0.666667	13.3333	26.6667
69	68	0	120	0	1	2	1b	0		1A					0.333333	1.66667	1.66667	0.333333	1.66667	1.66667			1	83.3333	83.3333
70	43	0	3	0	3	4	3	0		2B													0	0	0
71	56	1			1	2	1a	0		1A													0	0	0
72	40	1	2	1	3	3	4	1		3A					1	3	3	0.5	0.5	0.5			0	0	0
73	66	0	46	1	2	3	3	2		3A					1	8.66667	8.66667	0	0	0			2	96.6667	193.333
74	59	0	120	0	1	2	2a	0		1A	1	20	1	60	1.5	35	60	1	5	5			1.33333	56.6667	63.3333
75	82	0	20	1	1	3	1a	0		1A					1.66667	25	48.3333	0.333333	1.66667	1.66667			1.33333	70	83.3333
76	66	0	7	1	2	3	3	0		3A					1.66667	10.3333	20.3333	1.33333	3.33333	6.66667			1.66667	86.6667	146.667
77	54	0	120	0	2	2	2a	0		1B					1	13.3333	16.6667	1.66667	10	26.6667			0.333333	6.66667	6.66667
78	45	0	11	1	1	3	2a	2		3A					0	0	0	2	40	80			1	80	80
79	65	0	49	1	2	3	2b	0		2A					2.33333	66.6667	163.333	1.33333	20	21.6667			1.33333	70	96.6667
80	50	0	14	1	1	3	3	2		3A					2	60	120	1	70	70			3	100	300
81	69	0	0	1	3	3	4	0		3A					0.666667	5	5	1.33333	23.3333	46.6667			0.666667	26.6667	26.6667
82	54	0	12	1	1	3	2b	0		2A					1	5.33333	5.33333	0	0	0			0	0	0
83	68	1	59	1	1	3	3	2		3A					0.666667	2	2	0	0	0			1	70	70
84	59	0	10	1	2	2	4	2		3B					1.33333	13.3333	26.6667	1	3.33333	5			2.33333	96.6667	226.667
85	63	1	5	1	1	3	2a	2		3A					1.33333	3.66667	4	2	3.66667	7.33333			1.5	30	40
86	77	0	16	1	2	3	1a	0		1A					2.5	50	140	0.5	40	40			1	90	90
87	65	0	29	1	2	3	3	0		2B					1.66667	15	28.3333	1	5	5			3	100	300
88	70	0	18	1	1	2	3	2		3A					1	30	30	0	0	0			0	0	0
89	57	0	120	0	2	2	2a	1		2A					1.66667	5	8.33333	2	60	120			1	25	25
90	66	0	24	1	2	2	3	0		2B					1.33333	15	30	1	11.6667	13.3333			3	100	300
91	56	0	13	1	1	3	1a	0		1A					1	50	73.3333	1.33333	53.3333	106.667			1	23.3333	23.3333
92	62	0	120	0	2	3	2b	0		2A					1	0.666667	1	0.666667	0.666667	0.666667			2	96.6667	193.333
93	55	0	120	0	2	3	1b	0		1A					1.66667	36.6667	66.6667	0.333333	6.66667	6.66667			2	93.3333	186.667
94	70	0	68	0	1	2	1a	0		1A													1	80	80
95	58	0	4	1	1	3	4	1		3A					1.66667	8.66667	15.6667	1.66667	8.66667	15.6667			1.33333	83.3333	113.333
96	79	1	110	1	1	1	2a	0		1B					1.5	15	25	0	0	0			1	10	10
97	35	0	18	1	1	1	1b	2		3A					1	12.5	12.5	2	65	130			2	45	90
98	58	1	120	0	1	2	4	2		3B					0.333333	10	10	0.666667	53.3333	53.3333			1	63.3333	63.3333
99	57	0	66	1	3	3	2b	2		3A					1.33333	16.6667	30	0.666667	23.3333	23.3333			0.666667	56.6667	56.6667
100	53	0	27	1	2	3	1b	0		1A					1.33333	3.66667	5.33333	0.666667	8.33333	8.33333			1	23.3333	30
101	64	0	120	0	3	2	1a	0		1A					2	80	160	1	90	90			3	100	300
102	69	0	16	1	2	3	4	2		3B					0.666667	6.66667	13.3333	0	0	0			0	0	0
103	75	0	8	1	2	3	2a	1		2A	2	80	2	80	1	35	70	1.5	32.5	35			2	100	200
104	47	0	23	1	3		1b	1		2A					1.33333	60	80	0.333333	1.66667	1.66667			0.333333	16.6667	16.6667
105	61	1	36	1	2	3	4	0		3A					1.5	5	7.5	1	0.5	1			2	90	180
106	55	0	3	1	1	3	4	2		3A					1.66667	30	56.6667	1	23.3333	33.3333			1.33333	73.3333	80
107	59	0	120	0	1	3	1a	3		3B	2	40	2	60	1	10	10	0	0	0			1	100	100
108	54	0	12	1	1	2	2a	2		3A	1	5	0	0	1.5	5	7.5	1	22.5	22.5			0	0	0
109	83	1	37	1	1	2	2a	2		3A					1	5	5	0	0	0			0	0	0
110	59	0	21	1	2	3	2b	0		2A					0.666667	1.66667	3.33333	0	0	0			3	100	300
111	77	0	12	1	3	3	2a	0		1B					1.66667	30.3333	60.3333	1.33333	63.3333	93.3333			0	0	0
112	49	1	115	1	1	1	1b	0		1A	2	10	1	30	0.5	2.5	2.5	0	0	0			0	0	0
113	61	0	120	0	3	2	1a	0		1A					2.66667	76.6667	210	1.66667	86.6667	146.667			1.66667	83.3333	140
114	68	0			3		1b	2		3A													0	0	0.333333
115	74	1	120	0	2	2	1b	2		3A					1	8.33333	15	0.666667	6.66667	13.3333			1	40	40
116	69	0	96	1	3	3	2b	2		3A					1.66667	10	18.3333	2.33333	51.6667	126.667			1.66667	90	156.667
117	49	0	120	0	1	2	3	0		2B	2	10	0	0	2	20	40	0	0	0			2	100	200
118	66	0	11	1	1	2	4	2		3B					1.66667	3.66667	7	1	1.66667	5			0.333333	16.6667	16.6667
119	46	1	115	0	1	2	2a	0		1B					1.33333	33.3333	56.6667	0	0	0			0	0	0
120	61	0	15	1	2	3	2a	1		2A					1.33333	18.3333	31.6667	0.333333	16.6667	16.6667			2	96.6667	193.333
121	66	0	115	0	2	3	2b	0		2A					1.33333	8.66667	10.3333	1	1.66667	5			2.66667	100	266.667
122	68	1	12	1	3	3	2a	0		1B	0	0	0	0	2	25	50	1.5	30	45			1.5	15	20
123	65	1	19	1	1	2	1a	0		1A	2	30	0	0	1.5	55	100	2	47.5	137.5			1	40	80
124	71	0	68	1	3	2	2a	0		1B					0	0	0	0	0	0			0	0	0
125	60	0	111	0	3	3	2a	2		3A	1	5	0	0	0.5	0.5	0.5	0	0	0			2	65	130
126	73	0	11	1	1	3	2b	2		3A					0.666667	13.3333	26.6667	1	40	53.3333			0.5	20	20
127	67	0	23	1	2	2	4	2		3B	0	0	0	0	3	55	165	2.5	35	85			1	60	60
128	78	0	57	1	2	2	2a	1		2A					1.33333	13.6667	20.3333	0	0	0			2.5	95	235
129	71	0	0	1	1	2	2a	0		1B					1.33333	31.6667	55	0.666667	5	5			0.666667	50	50
130	59	1	18	1	1	2	1a	2		3A					1	46.6667	46.6667	0.666667	20.3333	20.3333			2	76.6667	153.333
131	61	0	105	0	1	2	1a	0		1A					1.66667	76.6667	126.667	2	76.6667	153.333			2	63.3333	126.667
132	74	0	13	1	3	3	2a	1		2A					1.66667	20.3333	47	1	13.3333	40			2	60	120
133	69	0	20	1	1		1b	0		1A					1	5	5	0	0	0			1	70	70
134	62	0	85	1	2	3	1b	0		1A	1	5	0	0	3	90	270	3	90	270			2	90	180
135	46	1	103	0	3	3	1b	0	1	4	0	0	0	0	2	5	10	2	50	100	1	10	1	70	70
136	62	0	5	1	3	3	3	0	1	4					0	0	0	0	0	0			0	0	0
137	74	1	99	0	1	2	1b	0		1A					1.33333	16.6667	23.3333	1.33333	50	70			0.333333	10	10
138	48	0	64	1	1	2	1a								1.66667	63.3333	123.333	0.666667	26.6667	26.6667			2	86.6667	173.333
139	74	0	49	1	3		1b	0		1A					0	0	0	0	0	0			1.5	20	30
140	74	0	0	1	3	4	3	2		3A					1	5	5	0.666667	21.6667	21.6667			0.333333	6.66667	6.66667
141	66	0	91	0	3	4	2a	0		1B	1	40	0	0	1.66667	53.3333	96.6667	1	48.3333	48.3333			0.666667	43.3333	43.3333
142	47	1	9	0	2	3	2a	2		3A													0	0	0
143	64	0	2	1	2	3	2b	0		2A	2	30	1	5	1	11.6667	11.6667	0	0	0	1	10	3	93.3333	280
144	65	1	57	1	2	3	1a	0		1A					1	5	5	0.5	2.5	2.5			1	100	100
145	73	0	3	1	1	3	3	2	1a (Pleuraknoten)	4	1	20	0	0	1.5	10.5	20.5	0.5	5	5	1	30	0.5	5	5
146	66	0	18	1	3	3	2b	0		2A					0.333333	1.66667	1.66667	0	0	0			1	100	100
147	67	0	5	0	3	3	3	2		3A											1	10	1	85	85
148	60	0	23	1	2	3	3	1		3A	2	20	1	5	1.33333	11.6667	18.3333	1	28.3333	30	1	20	2.33333	100	233.333
149	55	0	5	1	3	3	2b	1	1	4	0	0	0	0	0	0	0	0.333333	1.66667	1.66667	1	30	0.333333	3.33333	3.33333
150	64	0	12	1	2	2	1a	0		1A					1.33333	31.6667	48.3333	1.33333	56.6667	76.6667			2	100	200
151	55	1	96	0	3	3	1b	0		1A	0	0	0	0	0.333333	1.66667	1.66667	0.333333	1.66667	1.66667	0	0	2	96.6667	193.333
152	59	1	102	0	1	3	2a	1		2A					2	73.3333	150	1.33333	56.6667	76.6667			2.33333	86.6667	213.333
153	63	1	9	1	1	3	2a	2		3A					1.66667	13.3333	23.3333	0.666667	0.333333	0.666667			1	13.3333	10
154	59	1	103	0	1	2	3	2		3A					1	40	40	0	0	0			1	30	90
155	57	0	44	1	1	2	2a	2		3A					0.666667	16.6667	16.6667	0.666667	30	30			0.333333	3.33333	3.33333
156	60	0	29	0	1	2	4	3		3B											0	0	1.33333	46.6667	93.3333
157	67	0	0	1	3	3	3	2	1	4					1	5	5	1	2.5	5			0	0	0
158	75	0	24	1	1	2	3	0		2B					0.666667	6.66667	6.66667	0	0	0			2	66.6667	200
159	68	0	3	1	3	4	2a	2		3A	1	30	1	40	1.33333	15	21.6667	0.333333	13.3333	13.3333	1	30	2	90	180
160	72	1	72	1	3	3	2b	2		3A	0	0	0	0	0.666667	30	30	0	0	0			2	90	180
161	66	1	69	1	1	2	2a	0		1B					1.33333	56.6667	113.333	1.33333	36.6667	73.3333			2.66667	50	140
162	60	0	98	0	2	3	1a	0		1A					1.33333	16.6667	30	0.333333	13.3333	13.3333			1.66667	60	113.333
163	81	0	1	1	1	2	4	2	1a	4	1	20	0	0	1	5	10	0.5	45	45			1	60	60
164	67	0	36	1	2	2	1b	0		1A					2	53.3333	106.667	2.33333	86.6667	200			0.333333	33.3333	33.3333
165	57	0	93	0	2	2	1a	0		1A	2	30	1	40	2	40	80	1.33333	26.6667	30	0	0	2.33333	63.3333	146.667
166	53	1	95	0	1	3	2a	0		1B	0	0	1	30	1.33333	26.6667	40	1.33333	31.6667	91.6667	0	0	0.666667	30	30
167	71	0			3	1	2a	0		1B													1.33333	56.6667	113.333
168	68	0	12	1	2	3	2a	2		3A	0	0	0	0	2	26.6667	53.3333	0.333333	30	30	0	0	2.66667	86.6667	233.333
169	67	0	93	0	3	3	2a	0		1B	2	20	1	30	2	23.3333	46.6667	1	36.6667	36.6667	1	5	3	100	300
170	75	0	92	0	3	3	2a	0		1B					0.666667	11.6667	11.6667	0.333333	1.66667	1.66667			0	0	0
171	75	0	1	1	2	2	3	0		2B					2	33.3333	66.6667	2	73.3333	146.667			2	90	180
172	68	0	92	0	1	1	2a	2		3A					0.5	10	10	0.5	5	5			0	0	0
173	65	0	9	1	2	3	2a	0		1B					0	0	0	0	0	0			2	96.6667	193.333
174	77	1	91	0	2	3	2a	0		1B					1.33333	27	50.3333	1.33333	56.6667	113.333			2	63.3333	126.667
175	73	1	3	1	1	3	3	2		3A					1	20.3333	20.3333	0.666667	5	5			0.666667	16.6667	16.6667
176	51	1	47	1	1	2	2a	0		1B					1.5	15	20	0	0	0			1.5	95	140
177	55	1	91	0	2	3	2a	0		1B	2	10	1	5	1.33333	43.3333	86.6667	1	23.3333	36.6667	1	5	0.666667	50	50
178	70	0	7	0	2	2	4	1		3A					1.5	37.5	72.5	1.5	50	60			2.5	100	250
179	67	0	97	0	2	3	2a	0		1B					1.66667	20.3333	40.3333	1	17	17			1.66667	46.6667	90
180	75	0	25	1	2	3	3	0		2B					0	0	0	0	0	0			2.66667	90	236.667
181	68	0	22	1	2	2	2a	2		3A					2	30	60	0.333333	6.66667	6.66667			2.66667	100	266.667
182	66	0	3	1	1	3	2a	1	1b	4					0.5	2.5	2.5	0	0	0			0.5	10	10
183	74	0	91	0	1	3	2a	0		1B	1	5	0	0	1.66667	16.6667	30	1.33333	20	40	0	0	2	100	200
184	70	0	96	0	2	3	2b	0		2A	1	1	1	20	2	70	140	2	80	160	0	0	2	100	200
185	71	0	91	0	2	3	3	0		2B					1.66667	43.3333	76.6667	2	20	43.3333			2	96.6667	193.333
186	83	1	96	0	1	1	1b	0		1A	1	10	1	10	1	5	5	1.66667	20	36.6667	1	5	1.5	50	85
187	77	1	26	1	1	2	2a	0		1B	1	30	0	0	1.5	12.5	15	1	40	80	0	0	2	100	200
188	69	0	42	1	1	2	1b	0		1A	1	20	1	30	2	85	170	2	90	180	1	20	0	0	0
189	71	1	11	1	2	2	2a	0		1B	2	60	0	0	2.5	75	185	2.5	80	195	1	10	2	95	190
190	73	0	13	1	2	3	4	2		3B					1.66667	25	48.3333	1.66667	33.3333	63.3333			1	86.6667	86.6667
191	55	0	45	1	1	2	2a	1		1B					1.66667	15	28.3333	0.666667	33.3333	33.3333			2	83.3333	166.667
192	59	1	23	1	2	2	1b	1	1a	4					0.333333	3.33333	3.33333	0.666667	8.33333	8.33333			1	90	90
193	63	0	30	1	2	3	1a	1		2A					0.666667	11.6667	11.6667	2.33333	60	126.667			3	86.6667	260
194	62	1	28	1	2	3	2a	0		1B	1	5	0	0	2	66.6667	133.333	1.33333	86.6667	113.333	1	20	2.66667	96.6667	256.667
195	69	0	50	1	2	2	3	0		2B	2	40	0	0	1	5	5	1	5	5	1	30	1.33333	46.6667	50
196	67	0			1	2	1a	0		1A											0	0	1	10	10
197	62	0	43	1	2	3	1b	1		2A	1	30	1	40	2.33333	46.6667	106.667	2.33333	53.3333	123.333	1	10	2	90	180
198	59	1	87	0	2	2	4	1		3A	1	30	0	0	2.33333	40	86.6667	1.33333	26.6667	33.3333	0	0	1.66667	93.3333	156.667
199	73	0	62	1	2	3	2a	0		1B					2	26.6667	53.3333	2	66.6667	133.333			1	63.3333	63.3333
200	42	1	87	0	1	1	2a								2	7.5	15	0	0	0			0	0	0
201	72	1	17	1	2	3	3	2		3A					1.66667	30	46.6667	1	15	15			1	93.3333	93.3333
202	62	0	92	0	2	2	1b	0		1A					2.33333	50	123.333	1.66667	63.3333	116.667			2	100	200
203	79	0	0	1	2	3	4	2		3B	1	30	0	0	1.5	15.5	30.5	0.5	45	45			2.5	80	195
204	51	1	86	0	1	3	2a	0		1B					1.66667	36.6667	53.3333	1.66667	66.6667	110			2	96.6667	193.333
205	67	0	7	1	3	4	2b	2		3A					2	25	61.6667	1	36.6667	66.6667			1.33333	86.6667	116.667
206	75	0	5	1	2	2	3	1		3A					1	16.6667	16.6667	1.33333	35	61.6667			1.33333	90	113.333
207	64	0	15	1	2	3	3	0		2B					2	6.66667	15	2.66667	15	43.3333			3	67.6667	203
208	73	0	85	0	3	3	1b	0		1A					1	6.66667	6.66667	1	6.66667	6.66667			0.333333	3.33333	3.33333
209	76	1	85	0	1	1	1b	0		1A					1.66667	43.3333	80	1.33333	15	16.6667			2	66.6667	133.333
210	74	0	16	1	1	3	2a	2		3A	2	1	0	0	2	83.3333	166.667	1.66667	86.6667	146.667	0	0	0	0	0
211	55	1	13	1	1	2	1b	2		3A	1	20	0	0	2	7.5	15	1.5	90	135	1	5	2.5	100	250
212	64	1	85	0	3	3	2a	1		2A	1	20	0	0	0.666667	11.6667	11.6667	0	0	0	1	20	1.33333	83.3333	113.333
213	73	1	72	1	3	4	2a	2		3A	1	20	0	0	0.5	2.5	2.5	1	30	30	1	5	1	80	80
214	77	0	84	0	3	4	2b	0		2A					0.5	0.5	0.5	0	0	0			0.5	15	15
215	71	0	15	1	2	3	2a	2		3A	1	10	1	70	1	15	28.3333	0.666667	10	20	1	20	0.666667	56.6667	56.6667
216	54	1	35	1	1	2	1b	0		1A					1.66667	31.6667	61.6667	1.33333	60	73.3333			0	0	0
217	71	0	47	1	2	3	2a	2		3A					2	80	160	1	66.6667	66.6667			3	100	300
218	62	1	11	1	1	3	2b	1		2B					2	23.3333	46.6667	1.66667	36.6667	66.6667			0.333333	6.66667	6.66667
219	72	1	51	1	3	3	2a	0		1B					0.666667	8.33333	8.33333	0.333333	1.66667	1.66667			0	0	0
220	64	0	1	1	1	3	2a	2		3A	1	10	0	0	2.33333	55	136.667	2	38.3333	86.6667	0	0	0.666667	20	20
221	74	1	73	1	1	2	2a	0		1B	1	20	1	5							1	10	2	50	100
222	64	0	62	1	2	2	1a	0		1A					2	46.6667	93.3333	1.33333	70	96.6667			3	96.6667	290
223	75	1	14	1	2	3	2b	0		2A					2	26.6667	53.3333	1.66667	30	58.3333			2.33333	56.6667	143.333
224	78	0	16	1	2	3	2b	0		2A					1.33333	8.33333	16.6667	0.666667	5	5			2.66667	70	186.667
225	69	1	85	0	1	2	2a	1		2A					0.5	2.5	2.5	0.5	2.5	2.5			1.5	100	150
226	54	1	29	1	3	3	2b	0		2A					1	8.33333	15	1	26.6667	46.6667			1.66667	86.6667	143.333
227	69	0	0	1	1	2	2b	2		3A					1.66667	16.6667	30	1	63.3333	63.3333			2	93.3333	190
228	67	0	81	0	1	3	2a	0		1B					1.33333	26.6667	50	0.333333	30	30			3	83.3333	250
229	75	0	6	1	3	3	1a		1	4					0.333333	1.66667	1.66667	0	0	0			2	86.6667	173.333
230	76	0	81	0	3	3	2b	0		2A					0	0	0	0	0	0			0	0	0
231	62	0	83	0	2	2	2a	0		1B					2	63.3333	126.667	2	86.6667	173.333			2.33333	80	183.333
232	73	0	75	1	1	2	1b	0		1A					1	18.3333	18.3333	1.33333	56.6667	113.333			1	70	70
233	82	0	80	0	1	2	1b	0		1A	1	5	0	0	2	60	120	1	45	90			1	20	20
234	65	1	69	1	2	3	2a	0		1B					1	15	15	0.333333	1.66667	1.66667			0.333333	20	20
235	70	1	41	1	2	2	2a	1		2A					2	23.3333	46.6667	1	11.6667	11.6667			2	100	200
236	62	0	12	1	2	3	2a	0		1B					2	26.6667	53.3333	1.33333	33.3333	63.3333			3	93.3333	280
237	65	0	4	1	1	2	2a								1	25	25	2	41.6667	111.667			2	83.3333	166.667
238	45	0	8	1	3	3	2b	2		3A					1.66667	8.66667	17	1.66667	8.33333	23.3333			1	15	30
239	73	0	74	0	3	3	3	0		2B					2	30.6667	91	0.666667	30	60			1	75	75
240	68	0	72	0	1	3	2a	0		1B					2	25	65	0.666667	30	60			1	70	70
241	50	1	71	0	1		1a	0		1A	1	5	0	0	2	40	80	0	0	0			1	50	50
242	76	0	63	0	1	2	3	0		2B					0	0	0	0	0	0			1	30	30
243	71	1	14	1	1	3	3	0		2B					1.33333	6.66667	10	0.666667	25	25			1.33333	96.6667	130
244	80	0	1	1	2	3	3	2		3A					1	55	55	1	56.6667	86.6667			0.666667	60	60
245	49	0	19	1	1	3	3	0		2B					0.666667	1.66667	3.33333	0	0	0			1.5	45	70
246	54	0	42	1	1	2	2a	2		3A					1.66667	31.6667	61.6667	1.66667	40	76.6667			0.666667	36.6667	36.6667
247	75	0	54	0	2	3	3	0		2B					2.33333	50	113.333	2.33333	56.6667	126.667			1	45	45
248	50	1	60	0	1	3	2a	1		2A					2	51.6667	125	2	61.6667	151.667			1.5	40	55
249	66	0	1	1	1	3	3	2		3A					1	8.33333	15	0.333333	13.3333	13.3333			2.33333	50	106.667
250	69	0	4	1	1	3	2a	1		2A					2	56.6667	126.667	2.33333	80	190			1.5	95	145
251	57	1	7	1	1	3	4	2		3B					0.333333	3.33333	3.33333	0.666667	28.3333	28.3333			1	40	80
252	64	0	40	1	2	3	2a	0		1B	2	5	0	0	2	20	40	2	85	170			0	0	0
253	42	0	13	1	1	3	2a	0		1B					1.33333	31.6667	58.3333	1	23.3333	33.3333			3	100	300
254	57	1	56	0	1	3	3	0		2B	0	0	0	0	0.5	15	15	0.5	45	45			2	95	190
255	52	1	54	0	1	2	1b	0		1A	2	30	0	0	2	20	40	1	30	30
256	62	0	49	0	3	3	1a	0		1A					2.66667	83.3333	223.333	2	90	180			1.33333	63.3333	96.6667
257	68	1	14	0	1	3	3	0		2B					1	5	5	1	40	80			1	70	70
258	68	1	53	0	1	3	2a	2		3A	2	10	0	0	1.5	7.5	12.5	1	42.5	42.5			0.5	10	10
